# Supplementary material for: Identification and Characterization of Rhipicephalus microplus ATAQ Homolog from Haemaphysalis longicornis Ticks and Its Immunogenic Potential as an Anti-Tick Vaccine Candidate Molecule
Source: Microorganisms. 2023 Mar 23;11(4):822. doi: 10.3390/microorganisms11040822 (PMC10145298; doi:10.3390/microorganisms11040822)
Supplement: Supplementary file 1 [file microorganisms-11-00822-s001.zip]

Archive with 2 entries (2 files):
- Supplementary Materials (Adjou Moumouni et al.)_R2.pdf
- Table S1 (Adjou Moumouni et al.).xlsx
