# Supplementary material for: Identification and Characterization of Rhipicephalus microplus ATAQ Homolog from Haemaphysalis longicornis Ticks and Its Immunogenic Potential as an Anti-Tick Vaccine Candidate Molecule
Source: Microorganisms. 2023 Mar 23;11(4):822. doi: 10.3390/microorganisms11040822 (PMC10145298; doi:10.3390/microorganisms11040822)
Supplement: Supplementary file 1 [file microorganisms-11-00822-s001.zip › Table S1 (Adjou Moumouni et al.).xlsx]

## Sheet: MSA.aln.ATAQ&HL86
Table S1: Sequence alignment of the deduced amino acid sequences of the ATAQ and Bm86 homologues included for the phylogenetic analysis.
			1	2	3	4	5	6	7	8	9	10	11	12	13	14	15	16	17	18	19	20	21	22	23	24	25	26	27	28	29	30	31	32	33	34	35	36	37	38	39	40	41	42	43	44	45	46	47
1	ON210133. H.l.ATAQ.(Japan)		-	-	-	-	-	-	-	M	P	F	-	-	-	-	E	I	V	F	L	C	A	C	L	A	L	G	F	I	E	A	T	D	V	P	D	T	K	G	N	I	-	-	-	-	-	-	-
2	GU144592.R.e.e.ATAQ. (SouthAfrica)		M	G	I	M	N	N	E	R	.	L	-	F	A	V	L	F	A	V	F	L	G	S	.	.	-	T	A	V	S	.	E	E	I	.	.	A	-	-	D	.	-	-	-	-	-	-	-
3	MG437299.R.B.m.ATAQ.isolate Vargas (Mexico)		M	G	R	M	N	N	E	R	S	L	-	F	A	V	L	F	.	V	F	L	.	S	.	.	-	T	V	A	F	.	E	E	I	.	.	M	-	-	D	.	-	-	-	-	-	-	-
4	MG437298.R.B.m.ATAQ.isolate Verdineno (Mexico)		M	G	R	M	N	N	E	R	S	L	-	F	A	V	L	F	.	V	F	L	.	S	.	.	-	T	V	A	F	.	E	E	I	.	.	M	-	-	D	.	-	-	-	-	-	-	-
5	MG437297.R.B.m.ATAQ.isolate Hybrid (Mexico)		M	G	R	M	N	N	E	R	S	L	-	F	A	V	L	F	.	V	F	L	.	S	.	.	-	T	V	A	F	.	E	E	I	.	.	M	-	-	D	.	-	-	-	-	-	-	-
6	GU144589.R.B.m.ATAQ.(Mozambique)		M	G	R	M	N	N	E	R	S	L	-	F	A	V	L	F	.	V	F	L	.	S	.	.	-	T	V	A	F	.	E	E	I	.	.	M	-	-	D	.	-	-	-	-	-	-	-
7	MF314445.R.B.m.ATAQ.isolate Media Joya (Mexico)		M	G	R	M	N	N	E	R	.	L	-	F	A	V	L	F	.	V	F	L	.	S	.	.	-	T	V	A	F	.	G	E	I	.	.	M	-	-	D	.	-	-	-	-	-	-	-
8	MG437296.R.B.m.ATAQ.isolate Campeche (Mexico)		M	G	R	M	N	N	E	R	S	L	-	F	A	V	L	F	.	V	F	L	.	S	.	.	-	T	V	A	F	.	E	E	I	.	.	M	-	-	D	.	-	-	-	-	-	-	-
9	MF314447.R.B.m.ATAQ.isolate Huastecas (Mexico)		M	G	R	M	N	N	E	R	S	L	-	F	V	V	L	F	.	V	F	L	.	S	.	.	-	T	V	A	F	.	E	E	I	.	.	M	-	-	D	.	-	-	-	-	-	-	-
10	MF314446.R.B.m.ATAQ.isolate Moyahua (Mexico)		M	G	R	M	N	N	E	R	S	L	-	F	V	V	L	F	.	V	F	L	.	S	.	.	-	T	V	A	F	.	E	E	I	.	.	M	-	-	D	.	-	-	-	-	-	-	-
11	GU144590.R.a.ATAQ.(Israel)		M	G	R	M	N	N	E	R	S	L	-	L	A	V	L	F	.	V	F	L	.	S	.	T	-	T	V	A	F	.	E	E	I	.	.	M	-	-	D	.	-	-	-	-	-	-	-
12	GU144591.R.d.ATAQ.(South Africa)		M	G	K	M	N	N	E	R	.	L	-	F	A	V	R	F	.	V	F	L	.	S	.	.	-	T	V	A	F	.	E	E	I	.	.	M	-	-	D	.	-	-	-	-	-	-	-
13	GU144594.R.a.ATAQ-1. (South Africa)		M	R	R	M	N	N	E	R	.	L	-	F	A	V	L	F	A	V	F	L	V	S	.	.	-	T	A	V	S	.	E	E	I	.	.	A	-	-	D	.	-	-	-	-	-	-	-
14	GU144593.R.a.ATAQ-2. (South Africa)		M	R	R	M	N	N	E	R	.	L	-	F	A	V	L	F	A	V	F	L	V	S	.	.	-	T	A	V	S	.	E	E	I	.	.	A	-	-	D	.	-	-	-	-	-	-	-
15	LOC119393444.R.s.ATAQ (China)		M	R	I	I	N	N	E	R	.	L	P	F	G	V	L	V	.	V	F	L	.	S	.	T	-	T	V	A	S	.	E	E	I	S	.	P	-	-	D	.	-	-	-	-	-	-	-
16	GU144595.H.m.m.ATAQ.(France)		M	G	K	M	N	N	E	R	.	L	-	-	-	-	L	L	L	A	.	V	.	R	.	.	-	S	V	A	S	.	E	E	A	A	.	P	-	-	.	.	-	-	-	-	-	-	-
17	LOC119456952.D.s.ATAQ (China)		-	-	-	-	-	-	-	-	-	-	-	-	-	-	-	-	-	-	-	-	-	-	-	-	-	-	-	-	-	-	-	-	-	-	-	-	-	-	-	-	-	-	-	-	-	-	-
18	GU144596.D.r.ATAQ.(Netherlands)		-	-	-	M	N	S	V	W	.	L	-	-	-	-	L	L	L	V	.	A	.	N	.	S	-	A	T	A	S	.	D	E	T	.	.	-	-	-	D	.	-	-	-	-	-	-	-
19	GU144597.D.v.ATAQ.(USA)		-	-	-	M	N	D	V	W	.	L	-	-	-	-	L	P	L	V	.	A	.	N	.	S	-	A	T	A	S	.	D	E	T	.	.	-	-	-	D	.	-	-	-	-	-	-	-
20	GU144599.A.v.ATAQ.(Gambia)		-	-	-	M	N	S	-	-	-	-	-	-	-	L	T	L	I	A	C	L	G	F	.	S	-	A	V	S	S	N	P	L	G	A	.	D	-	-	D	.	-	-	-	-	-	-	-
21	GU144598.H.e.ATAQ. (South Africa)		-	-	-	M	Q	A	-	-	.	T	-	-	-	-	L	V	S	V	F	I	L	V	I	.	-	W	G	S	A	S	P	I	D	G	.	G	-	-	G	V	-	-	-	-	-	-	-
22	AB251858.Hl.86.(Japan)		-	-	-	-	-	-	-	-	-	-	-	-	-	-	-	M	R	I	C	V	G	F	.	.	G	V	L	L	I	S	G	T	.	A	.	G	-	-	D	V	G	V	P	E	E	A	V
			81	82	83	84	85	86	87	88	89	90	91	92	93	94	95	96	97	98	99	100	101	102	103	104	105	106	107	108	109	110	111	112	113	114	115	116	117	118	119	120	121	122	123	124	125	126	127
1	ON210133. H.l.ATAQ.(Japan)		V	N	R	-	Y	F	N	A	T	A	Q	R	C	Y	H	I	D	A	C	L	P	M	L	C	H	P	G	T	C	L	D	N	D	G	N	D	G	A	T	C	D	C	S	G	L	E	K
2	GU144592.R.e.e.ATAQ. (SouthAfrica)		N	E	.	-	.	.	.	.	.	.	.	.	.	.	.	L	.	S	.	S	E	I	.	.	L	.	.	K	.	F	.	.	N	.	S	.	A	.	.	.	.	.	.	.	I	H	G
3	MG437299.R.B.m.ATAQ.isolate Vargas (Mexico)		N	E	.	-	.	.	.	.	.	.	.	.	.	.	.	L	.	S	.	S	E	I	.	.	L	.	.	K	.	F	.	.	H	.	S	.	A	.	.	.	.	.	.	.	I	H	G
4	MG437298.R.B.m.ATAQ.isolate Verdineno (Mexico)		N	E	.	-	.	.	.	.	.	.	.	.	.	.	.	L	.	S	.	S	E	I	.	.	L	.	.	K	.	F	.	.	H	.	S	.	A	.	.	.	.	.	.	.	I	H	G
5	MG437297.R.B.m.ATAQ.isolate Hybrid (Mexico)		N	E	.	-	.	.	.	.	.	.	.	.	.	.	.	L	.	S	.	S	E	I	.	.	L	.	.	K	.	F	.	.	H	.	S	.	A	.	.	.	.	.	.	.	I	H	G
6	GU144589.R.B.m.ATAQ.(Mozambique)		N	E	.	-	.	.	.	.	.	.	.	.	.	.	.	L	.	S	.	S	E	I	.	.	L	.	.	K	.	F	.	.	H	.	S	.	A	.	.	.	.	.	.	.	I	H	G
7	MF314445.R.B.m.ATAQ.isolate Media Joya (Mexico)		N	E	.	-	.	.	.	.	.	.	.	.	.	.	.	L	.	S	.	S	E	I	.	.	L	.	.	K	.	F	.	.	H	.	S	.	A	.	.	.	.	.	.	.	I	H	G
8	MG437296.R.B.m.ATAQ.isolate Campeche (Mexico)		N	E	.	-	.	.	.	.	.	.	.	.	.	.	.	L	.	S	.	S	E	I	.	.	L	.	.	K	.	F	.	.	H	.	S	.	A	.	.	.	.	.	.	.	I	H	G
9	MF314447.R.B.m.ATAQ.isolate Huastecas (Mexico)		N	E	.	-	.	.	.	.	.	.	.	.	.	.	.	L	.	S	.	S	E	I	.	.	L	.	.	K	.	F	.	.	H	.	S	.	A	.	.	.	.	.	.	.	I	H	G
10	MF314446.R.B.m.ATAQ.isolate Moyahua (Mexico)		N	E	.	-	.	.	.	.	.	.	.	.	.	.	.	L	.	S	.	S	E	I	.	.	L	.	.	K	.	F	.	.	H	.	S	.	A	.	.	.	.	.	.	.	I	H	G
11	GU144590.R.a.ATAQ.(Israel)		N	E	.	-	.	.	.	.	.	.	.	.	.	.	.	L	.	S	.	S	E	I	.	.	L	.	.	K	.	F	.	.	H	.	S	.	A	.	.	.	.	.	.	.	I	H	G
12	GU144591.R.d.ATAQ.(South Africa)		N	E	.	-	.	.	.	.	.	.	.	.	.	.	.	L	.	S	.	S	E	I	.	.	L	.	.	K	.	F	.	.	H	.	S	.	A	.	.	.	.	.	.	.	I	H	G
13	GU144594.R.a.ATAQ-1. (South Africa)		N	E	.	-	.	.	.	.	.	.	.	.	.	.	.	L	.	S	.	S	E	I	.	.	L	.	.	K	.	F	.	.	N	.	S	.	A	.	K	.	.	.	.	.	I	R	G
14	GU144593.R.a.ATAQ-2. (South Africa)		N	E	.	-	.	.	.	.	.	.	.	.	.	.	.	L	.	S	.	S	E	I	.	.	L	.	.	K	.	F	.	.	N	.	S	.	A	.	.	.	.	.	.	.	I	H	G
15	LOC119393444.R.s.ATAQ (China)		N	E	.	-	.	.	.	.	.	.	.	.	.	.	.	L	.	S	.	S	E	I	.	.	.	.	.	K	.	F	.	.	N	.	S	.	T	.	S	.	.	.	.	.	I	H	G
16	GU144595.H.m.m.ATAQ.(France)		Q	E	.	-	.	.	.	.	.	.	.	.	.	.	.	L	.	T	.	S	A	T	M	.	.	.	.	K	.	.	.	.	.	.	.	.	M	.	R	.	.	.	.	.	I	H	G
17	LOC119456952.D.s. ATAQ. (China)		-	-	-	-	-	-	-	-	-	-	-	-	-	-	-	-	-	-	-	-	-	-	-	-	-	-	-	-	-	-	-	-	-	-	-	-	-	-	-	-	-	-	-	-	-	-	-
18	GU144596.D.r.ATAQ.(Netherlands)		D	D	.	-	.	.	.	.	.	.	.	.	.	.	.	L	.	.	.	S	A	.	.	.	.	.	.	K	.	I	.	.	.	.	.	.	V	.	R	.	.	.	.	.	I	H	G
19	GU144597.D.v.ATAQ.(USA)		D	D	.	-	.	.	.	.	.	.	.	.	.	.	.	L	.	.	.	S	A	.	.	.	.	.	.	K	.	I	.	.	.	.	.	.	V	.	R	.	.	.	.	.	I	H	G
20	GU144599.A.v.ATAQ.(Gambia)		K	D	Q	-	.	.	.	.	.	.	.	.	.	.	.	V	K	S	.	G	.	Y	P	.	T	V	.	.	.	Q	.	.	.	.	I	S	E	R	.	.	Q	.	L	N	F	.	N
21	GU144598.H.e.ATAQ. (South Africa)		K	D	Q	-	.	.	.	.	.	.	.	.	.	.	.	V	R	N	.	I	A	D	P	.	I	S	.	V	.	R	.	D	.	.	R	S	A	R	.	.	.	.	.	N	I	N	H
22	AB251858.Hl.86.(Japan)		S	D	E	F	.	.	D	.	V	Q	R	I	.	L	Y	K	T	S	.	V	T	Q	K	.	S	I	.	F	.	K	.	-	-	.	R	N	K	V	F	.	N	.	E	.	I	P	Y
			161	162	163	164	165	166	167	168	169	170	171	172	173	174	175	176	177	178	179	180	181	182	183	184	185	186	187	188	189	190	191	192	193	194	195	196	197	198	199	200	201	202	203	204	205	206	207
1	ON210133. H.l.ATAQ.(Japan)		C	V	C	P	Q	G	T	K	-	-	L	E	N	G	S	C	K	S	I	A	C	L	F	P	D	F	T	C	I	D	I	C	T	D	P	K	L	R	E	D	D	R	C	C	Q	G	W
2	GU144592.R.e.e.ATAQ. (SouthAfrica)		.	.	.	.	Y	.	.	Q	-	-	.	.	.	D	R	.	V	.	.	.	.	.	L	.	.	.	.	.	A	.	.	.	N	N	.	.	.	.	.	.	N	.	.	.	.	N	.
3	MG437299.R.B.m.ATAQ.isolate Vargas (Mexico)		.	.	.	.	Y	.	.	Q	-	-	.	.	.	D	R	.	L	.	.	.	.	.	L	.	.	.	.	.	A	.	.	.	N	N	.	.	.	.	.	.	N	.	.	.	.	N	.
4	MG437298.R.B.m.ATAQ.isolate Verdineno (Mexico)		.	.	.	.	Y	.	.	Q	-	-	.	.	.	D	R	.	L	.	.	.	.	.	L	.	.	.	.	.	A	.	.	.	N	N	.	.	.	.	.	.	N	.	.	.	.	N	.
5	MG437297.R.B.m.ATAQ.isolate Hybrid (Mexico)		.	.	.	.	Y	.	.	Q	-	-	.	.	.	D	R	.	L	.	.	.	.	.	L	.	.	.	.	.	A	.	.	.	N	N	.	.	.	.	.	.	N	.	.	.	.	N	.
6	GU144589.R.B.m.ATAQ.(Mozambique)		.	.	.	.	Y	.	.	Q	-	-	.	.	.	D	R	.	L	.	.	.	.	.	L	.	.	.	.	.	A	.	.	.	N	N	.	.	.	.	.	.	N	.	.	.	.	N	.
7	MF314445.R.B.m.ATAQ.isolate Media Joya (Mexico)		.	.	.	.	Y	.	.	Q	-	-	.	.	.	D	R	.	L	.	.	.	.	.	L	.	.	.	.	.	A	.	.	.	N	N	.	.	.	.	.	.	N	.	.	.	.	N	.
8	MG437296.R.B.m.ATAQ.isolate Campeche (Mexico)		.	.	.	.	Y	.	.	Q	-	-	.	.	.	D	R	.	V	.	.	.	.	.	L	.	N	.	.	.	A	.	.	.	N	N	.	.	.	.	.	.	N	.	.	.	.	N	.
9	MF314447.R.B.m.ATAQ.isolate Huastecas (Mexico)		.	I	.	.	Y	.	.	Q	-	-	.	.	.	D	R	.	V	.	.	.	.	.	L	.	N	.	.	.	A	.	.	.	N	N	.	.	.	.	.	.	N	.	.	.	.	N	.
10	MF314446.R.B.m.ATAQ.isolate Moyahua (Mexico)		.	.	.	.	Y	.	.	Q	-	-	.	.	.	D	R	.	A	.	.	.	.	.	L	.	N	.	.	.	A	.	.	.	N	N	.	.	.	.	.	.	N	.	.	.	.	N	.
11	GU144590.R.a.ATAQ.(Israel)		.	.	.	.	Y	.	.	Q	-	-	.	.	.	D	R	.	L	.	.	.	.	.	L	.	N	.	.	.	A	.	.	.	N	N	.	.	.	.	.	.	N	.	.	.	.	N	.
12	GU144591.R.d.ATAQ.(South Africa)		.	.	.	.	Y	.	.	Q	-	-	.	.	.	D	.	.	V	.	.	.	.	.	L	.	.	.	.	.	A	.	.	.	N	N	.	.	.	.	.	.	N	.	.	.	.	N	.
13	GU144594.R.a.ATAQ-1. (South Africa)		.	.	.	.	H	.	.	.	-	-	.	.	.	.	R	.	V	.	T	.	.	.	L	.	.	.	.	.	A	.	.	.	N	N	L	.	.	.	.	.	N	.	.	.	.	N	.
14	GU144593.R.a.ATAQ-2. (South Africa)		.	.	.	.	H	.	.	.	-	-	.	.	.	D	R	.	V	.	.	.	.	.	L	.	.	.	.	.	A	.	.	.	N	N	.	.	.	.	.	.	N	.	.	.	.	N	.
15	LOC119393444.R.s.ATAQ (China)		.	.	.	.	R	.	.	Q	-	-	F	.	.	D	R	.	V	.	.	.	.	.	L	.	.	.	.	.	E	.	.	.	N	.	.	.	.	.	.	.	K	.	.	.	.	N	.
16	GU144595.H.m.m.ATAQ.(France)		.	.	.	.	H	.	.	.	-	-	P	.	.	D	R	.	V	.	.	.	.	.	I	.	N	.	.	.	K	.	.	.	N	N	T	.	.	.	.	.	.	.	.	.	.	N	.
17	LOC119456952.D.s. ATAQ. (China)		.	M	.	.	D	.	.	E	-	-	.	.	.	.	T	.	.	.	.	.	.	.	.	.	.	.	.	.	K	.	.	.	N	.	A	.	.	.	.	.	N	.	.	.	.	N	.
18	GU144596.D.r.ATAQ.(Netherlands)		.	I	.	.	N	.	.	E	-	-	.	.	.	.	T	.	.	.	.	.	.	.	.	.	.	.	.	.	K	.	.	.	N	.	A	.	.	.	.	.	N	.	.	.	.	N	.
19	GU144597.D.v.ATAQ.(USA)		.	I	.	.	H	.	.	E	-	-	.	.	D	.	T	.	.	.	.	.	.	.	L	.	.	.	.	.	K	.	.	.	N	N	A	.	.	.	.	.	S	.	.	.	.	N	.
20	GU144599.A.v.ATAQ.(Gambia)		.	R	.	.	D	.	M	.	-	-	W	.	G	N	K	.	.	.	V	.	.	T	Y	.	R	Y	.	.	T	.	.	.	Y	N	K	R	.	L	.	.	T	.	.	.	.	.	.
21	GU144598.H.e.ATAQ. (South Africa)		.	S	.	.	F	.	M	.	-	-	F	N	G	D	G	.	E	.	.	.	.	G	V	S	A	.	.	.	T	Q	.	.	G	E	K	H	.	.	.	.	K	.	.	.	.	.	.
22	AB251858.Hl.86.(Japan)		.	A	.	G	E	W	A	.	A	D	I	.	.	K	K	.	V	P	S	T	.	.	R	.	T	V	.	.	K	E	L	.	E	K	G	L	.	G	K	.	P	.	.	.	.	.	.
			241	242	243	244	245	246	247	248	249	250	251	252	253	254	255	256	257	258	259	260	261	262	263	264	265	266	267	268	269	270	271	272	273	274	275	276	277	278	279	280	281	282	283	284	285	286	287
1	ON210133. H.l.ATAQ.(Japan)		V	C	E	A	D	E	T	D	P	I	C	E	H	G	C	T	H	E	N	A	S	L	P	V	Y	T	C	N	C	G	G	D	Q	E	L	S	A	D	G	L	T	C	T	A	-	-	-
2	GU144592.R.e.e.ATAQ. (SouthAfrica)		.	.	A	E	.	L	L	G	S	V	.	.	.	.	.	.	Y	.	.	S	.	N	.	Y	.	K	.	.	.	D	D	H	E	.	.	.	.	.	.	R	.	.	Q	.	-	-	-
3	MG437299.R.B.m.ATAQ.isolate Vargas (Mexico)		.	.	A	E	.	L	L	G	S	V	.	.	.	.	.	.	Y	.	.	S	.	N	.	Y	.	K	.	.	.	D	D	G	E	.	.	.	.	.	.	R	.	.	Q	.	-	-	-
4	MG437298.R.B.m.ATAQ.isolate Verdineno (Mexico)		.	.	A	E	.	L	L	G	S	V	.	.	.	.	.	.	Y	.	.	S	.	N	.	Y	.	K	.	.	.	D	D	G	E	.	.	.	.	.	.	R	.	.	Q	.	-	-	-
5	MG437297.R.B.m.ATAQ.isolate Hybrid (Mexico)		.	.	A	E	.	L	L	G	S	V	.	.	.	.	.	.	Y	.	.	S	.	N	.	Y	.	K	.	.	.	D	D	G	E	.	.	.	.	.	.	R	.	.	Q	.	-	-	-
6	GU144589.R.B.m.ATAQ.(Mozambique)		.	.	A	E	.	L	L	G	S	V	.	.	.	.	.	.	Y	.	.	S	.	N	.	Y	.	K	.	.	.	D	D	G	E	.	.	.	.	.	.	R	.	.	Q	.	-	-	-
7	MF314445.R.B.m.ATAQ.isolate Media Joya (Mexico)		.	.	A	E	.	L	L	G	S	V	.	.	.	.	.	.	Y	.	.	S	.	N	.	Y	.	K	.	.	.	D	D	G	E	.	.	.	.	.	.	R	.	.	Q	.	-	-	-
8	MG437296.R.B.m.ATAQ.isolate Campeche (Mexico)		.	.	A	E	.	L	L	G	S	V	.	.	.	.	.	.	Y	.	.	S	.	N	.	Y	.	K	.	.	.	D	D	G	E	.	.	.	.	.	.	R	.	.	Q	.	-	-	-
9	MF314447.R.B.m.ATAQ.isolate Huastecas (Mexico)		.	.	A	E	.	L	L	G	S	V	.	.	.	.	.	.	Y	.	.	S	.	N	.	H	.	K	.	.	.	D	D	G	E	.	.	.	.	.	.	R	.	.	Q	.	-	-	-
10	MF314446.R.B.m.ATAQ.isolate Moyahua (Mexico)		.	.	A	E	.	L	L	G	S	V	.	.	.	.	.	.	Y	.	.	S	.	N	.	Y	.	K	.	.	.	D	D	G	E	.	.	.	.	.	.	R	.	.	Q	.	-	-	-
11	GU144590.R.a.ATAQ.(Israel)		.	.	A	E	.	L	L	G	S	V	.	.	.	.	.	.	Y	.	.	S	.	N	.	Y	.	K	.	.	.	D	D	G	E	.	.	.	.	.	.	R	.	.	Q	.	-	-	-
12	GU144591.R.d.ATAQ.(South Africa)		.	.	A	E	.	L	L	G	S	V	.	.	.	.	.	.	Y	.	.	S	.	T	.	Y	.	K	.	.	.	D	D	G	E	.	.	.	.	.	.	R	.	.	Q	.	-	-	-
13	GU144594.R.a.ATAQ-1. (South Africa)		.	.	A	E	.	L	L	G	S	V	.	.	.	.	.	.	Y	.	.	S	.	N	.	Y	.	K	.	.	.	.	N	.	E	.	.	.	.	.	.	R	.	.	Q	.	-	-	-
14	GU144593.R.a.ATAQ-2. (South Africa)		.	.	A	D	.	L	L	V	S	V	.	.	.	.	.	.	Y	.	.	S	.	N	.	Y	.	K	.	.	.	.	D	G	E	.	.	.	.	.	.	R	.	.	Q	.	-	-	-
15	LOC119393444.R.s.ATAQ (China)		.	.	A	E	.	L	L	G	S	V	.	.	.	.	.	.	Y	.	.	S	.	A	.	Y	.	K	.	.	.	.	D	.	E	.	.	.	.	.	.	R	.	.	Q	.	-	-	-
16	GU144595.H.m.m.ATAQ.(France)		.	.	A	E	.	L	L	G	S	.	.	.	.	.	.	.	Y	.	.	S	.	V	.	D	.	K	.	.	.	D	D	.	E	.	.	.	.	N	.	R	.	.	R	.	-	-	-
17	LOC119456952.D.s. ATAQ. (China)		.	.	A	E	.	L	L	R	.	V	.	A	.	.	.	.	Y	D	.	S	.	A	.	D	.	K	.	K	.	E	D	.	E	.	.	G	.	.	.	R	.	.	H	.	-	-	-
18	GU144596.D.r.ATAQ.(Netherlands)		.	.	T	E	.	L	L	G	.	V	.	.	.	.	.	.	Y	D	.	S	.	A	.	D	.	K	.	K	.	E	D	.	E	.	I	.	.	.	.	R	.	.	Q	.	-	-	-
19	GU144597.D.v.ATAQ.(USA)		.	.	A	E	.	L	L	G	.	V	.	.	.	.	.	.	Y	.	.	S	.	T	.	D	.	K	.	K	.	E	D	K	D	.	F	A	.	.	.	R	.	.	Q	.	-	-	-
20	GU144599.A.v.ATAQ.(Gambia)		.	.	A	.	.	Q	S	G	-	-	.	.	Y	N	.	S	Y	T	D	K	K	S	.	E	F	I	.	L	.	P	P	.	.	.	.	N	M	.	.	R	.	.	S	E	-	-	-
21	GU144598.H.e.ATAQ. (South Africa)		I	.	A	I	G	R	D	P	-	-	.	.	Y	S	.	.	Y	K	D	S	K	S	.	Q	F	.	.	T	.	P	E	G	K	.	.	-	Y	.	V	F	R	.	R	D	-	-	-
22	AB251858.Hl.86.(Japan)		A	.	S	.	R	Q	.	N	L	.	.	P	Y	.	.	Q	P	T	P	G	G	K	T	A	.	Q	.	W	.	P	L	R	K	.	V	A	E	.	.	V	S	.	K	E	V	P	K
			321	322	323	324	325	326	327	328	329	330	331	332	333	334	335	336	337	338	339	340	341	342	343	344	345	346	347	348	349	350	351	352	353	354	355	356	357	358	359	360	361	362	363	364	365	366	367
1	ON210133. H.l.ATAQ.(Japan)		T	I	E	V	E	G	V	C	S	E	N	C	T	I	A	K	Q	A	E	C	D	T	L	L	S	K	C	V	I	V	S	S	K	E	T	C	T	C	D	Y	P	L	E	W	N	D	S
2	GU144592.R.e.e.ATAQ. (SouthAfrica)		S	A	L	I	G	.	.	.	.	.	E	.	S	F	-	-	-	-	K	.	Q	P	.	.	.	.	.	.	.	D	.	N	E	.	I	.	V	.	E	.	.	.	K	.	D	S	A
3	MG437299.R.B.m.ATAQ.isolate Vargas (Mexico)		S	A	L	I	D	.	.	.	.	.	E	.	S	F	-	-	-	-	K	.	Q	P	.	.	.	.	.	.	.	D	.	N	E	.	I	.	V	.	E	.	.	.	K	L	D	S	T
4	MG437298.R.B.m.ATAQ.isolate Verdineno (Mexico)		S	A	L	I	D	.	.	.	.	.	E	.	S	F	-	-	-	-	K	.	Q	P	.	.	.	.	.	.	.	D	.	N	E	.	I	.	V	.	E	.	.	.	K	.	D	S	T
5	MG437297.R.B.m.ATAQ.isolate Hybrid (Mexico)		S	A	L	I	D	.	.	.	.	.	E	.	S	F	-	-	-	-	K	.	Q	P	.	.	.	.	.	.	.	D	.	N	E	.	I	.	V	.	E	.	.	.	K	.	D	S	T
6	GU144589.R.B.m.ATAQ.(Mozambique)		S	A	L	I	D	.	.	.	.	.	E	.	S	F	-	-	-	-	K	.	Q	P	.	.	.	.	.	.	.	D	.	N	E	.	I	.	V	.	E	.	.	.	K	.	D	S	T
7	MF314445.R.B.m.ATAQ.isolate Media Joya (Mexico)		S	A	L	I	D	.	.	.	.	.	E	.	S	F	-	-	-	-	K	.	Q	P	.	.	.	.	.	.	.	D	.	N	E	.	I	.	V	.	E	.	.	.	K	.	D	S	T
8	MG437296.R.B.m.ATAQ.isolate Campeche (Mexico)		S	A	L	I	G	.	.	.	.	.	E	.	S	F	-	-	-	-	K	.	Q	P	.	.	.	.	.	.	.	D	.	N	E	.	I	.	V	.	E	.	.	.	K	.	D	S	T
9	MF314447.R.B.m.ATAQ.isolate Huastecas (Mexico)		S	A	L	I	G	.	.	.	.	.	E	.	S	F	-	-	-	-	K	.	Q	P	.	.	.	.	.	.	.	D	.	N	E	.	I	.	V	.	E	.	.	.	K	.	D	S	T
10	MF314446.R.B.m.ATAQ.isolate Moyahua (Mexico)		S	A	L	I	G	.	.	.	.	.	E	.	S	F	-	-	-	-	K	.	Q	P	.	.	.	.	.	.	.	D	.	N	E	.	I	.	V	.	E	.	.	.	K	.	D	S	T
11	GU144590.R.a.ATAQ.(Israel)		S	A	L	I	G	.	.	.	.	.	E	.	S	F	-	-	-	-	K	.	Q	P	.	.	.	.	.	.	.	D	.	N	E	.	I	.	V	.	E	.	.	.	K	.	D	S	T
12	GU144591.R.d.ATAQ.(South Africa)		S	A	L	I	G	.	.	.	.	.	E	.	S	F	-	-	-	-	K	.	Q	P	.	.	.	.	.	.	.	D	.	N	E	.	I	.	V	.	E	.	.	.	K	.	D	S	T
13	GU144594.R.a.ATAQ-1. (South Africa)		S	A	L	I	D	.	.	.	.	.	E	.	S	F	-	-	-	-	K	.	Q	P	.	.	.	.	.	.	.	D	.	N	E	.	.	.	V	.	E	.	.	.	K	.	D	S	T
14	GU144593.R.a.ATAQ-2. (South Africa)		S	A	L	I	D	.	.	.	.	.	E	.	S	F	-	-	-	-	K	.	H	P	.	.	.	.	.	.	.	D	.	N	E	.	.	.	V	.	E	H	.	.	K	.	D	S	A
15	LOC119393444.R.s.ATAQ (China)		S	A	L	I	G	D	.	.	.	.	E	.	S	F	-	-	-	-	K	.	Q	P	.	.	.	.	.	.	.	D	A	N	I	.	.	.	V	.	E	.	.	.	K	.	D	S	A
16	GU144595.H.m.m.ATAQ.(France)		S	A	L	I	N	.	.	.	.	D	E	.	S	F	-	-	-	-	K	.	Q	P	.	.	.	.	.	.	.	D	.	N	L	.	.	.	V	.	E	.	.	.	K	.	D	S	T
17	LOC119456952.D.s. ATAQ. (China)		S	A	M	I	G	.	.	.	.	.	T	.	S	L	-	-	-	-	K	.	Q	P	.	.	.	.	.	I	.	D	.	H	M	.	A	.	V	.	E	.	.	.	K	.	D	N	A
18	GU144596.D.r.ATAQ.(Netherlands)		S	A	M	I	G	.	.	.	.	.	T	.	S	L	-	-	-	-	T	.	Q	P	.	.	.	.	.	I	.	D	.	N	M	.	A	.	V	.	E	.	.	.	K	.	D	T	A
19	GU144597.D.v.ATAQ.(USA)		Y	A	M	.	G	.	I	.	.	K	K	.	S	L	-	-	-	-	K	.	Q	P	S	.	.	.	.	I	.	D	.	Q	M	.	.	.	V	.	E	.	.	.	K	.	D	H	A
20	GU144599.A.v.ATAQ.(Gambia)		S	.	.	I	D	.	T	.	N	T	T	.	.	A	E	.	T	K	.	.	A	G	M	.	.	A	.	K	.	.	D	.	V	Q	.	.	.	.	E	Q	.	.	T	.	D	.	A
21	GU144598.H.e.ATAQ. (South Africa)		K	.	F	L	N	.	G	.	I	A	S	.	.	E	P	.	K	S	T	.	A	.	T	.	G	E	.	K	.	I	D	N	V	.	.	.	V	.	S	D	.	.	I	.	D	E	A
22	AB251858.Hl.86.(Japan)		E	H	L	.	D	.	.	.	T	.	K	.	R	P	-	-	-	N	N	.	H	E	H	F	L	.	.	.	.	S	N	G	.	.	Q	.	R	.	P	-	-	-	-	.	K	.	W
			401	402	403	404	405	406	407	408	409	410	411	412	413	414	415	416	417	418	419	420	421	422	423	424	425	426	427	428	429	430	431	432	433	434	435	436	437	438	439	440	441	442	443	444	445	446	447
1	ON210133. H.l.ATAQ.(Japan)		R	D	S	S	C	I	K	-	-	-	-	-	R	G	A	L	I	D	K	A	M	K	S	L	Y	G	S	T	L	S	S	T	K	V	V	K	C	G	E	M	V	D	-	V	E	L	A
2	GU144592.R.e.e.ATAQ. (SouthAfrica)		T	T	H	R	.	A	N	-	-	-	-	-	T	E	K	.	.	Q	S	.	.	.	N	.	.	.	K	S	.	M	A	.	R	L	L	.	.	.	.	E	H	E	-	.	.	.	S
3	MG437299.R.B.m.ATAQ.isolate Vargas (Mexico)		T	T	H	R	.	A	N	-	-	-	-	-	T	E	K	.	.	Q	S	.	.	.	N	.	.	.	K	S	.	M	A	.	R	L	L	.	.	.	.	E	H	E	-	.	.	.	S
4	MG437298.R.B.m.ATAQ.isolate Verdineno (Mexico)		T	T	H	R	.	A	N	-	-	-	-	-	T	E	K	.	.	Q	S	.	.	.	N	.	.	.	K	S	.	M	A	.	R	L	L	.	.	.	.	E	H	E	-	.	.	.	S
5	MG437297.R.B.m.ATAQ.isolate Hybrid (Mexico)		T	T	H	R	.	A	N	-	-	-	-	-	T	E	K	.	.	Q	S	.	.	.	N	.	.	.	K	S	.	M	A	.	R	L	L	.	.	.	.	E	H	E	-	.	.	.	S
6	GU144589.R.B.m.ATAQ.(Mozambique)		T	T	H	R	.	A	N	-	-	-	-	-	T	E	K	.	.	Q	S	.	.	.	N	.	.	.	K	S	.	M	A	.	R	L	L	.	.	.	.	E	H	E	-	.	.	.	S
7	MF314445.R.B.m.ATAQ.isolate Media Joya (Mexico)		T	T	H	R	.	A	N	-	-	-	-	-	T	E	K	.	.	Q	S	.	.	.	N	.	.	.	K	S	.	M	A	.	R	L	L	.	.	.	.	E	H	E	-	.	.	.	S
8	MG437296.R.B.m.ATAQ.isolate Campeche (Mexico)		T	T	H	R	.	A	N	-	-	-	-	-	T	E	K	.	.	Q	S	.	.	.	N	.	.	.	K	S	.	M	A	.	R	L	L	.	.	.	.	E	H	E	-	.	.	.	S
9	MF314447.R.B.m.ATAQ.isolate Huastecas (Mexico)		T	T	H	R	.	A	N	-	-	-	-	-	T	E	K	.	.	Q	S	.	.	.	N	.	.	.	K	S	.	M	A	.	R	L	L	.	.	.	.	E	H	E	-	.	.	.	S
10	MF314446.R.B.m.ATAQ.isolate Moyahua (Mexico)		T	T	H	R	.	A	N	-	-	-	-	-	T	E	K	.	.	Q	S	.	.	.	N	.	.	.	K	S	.	M	A	.	R	L	L	.	.	.	.	E	H	E	-	.	.	.	S
11	GU144590.R.a.ATAQ.(Israel)		T	T	H	R	.	A	N	-	-	-	-	-	T	E	K	.	.	Q	S	.	I	.	N	.	C	.	K	S	.	M	A	.	R	L	L	.	.	.	.	A	H	E	-	.	.	.	S
12	GU144591.R.d.ATAQ.(South Africa)		T	T	H	R	.	A	H	-	-	-	-	-	T	E	K	.	.	Q	S	.	.	.	N	.	.	.	K	S	.	M	A	.	R	L	L	.	.	.	.	E	H	E	-	.	.	.	S
13	GU144594.R.a.ATAQ-1. (South Africa)		T	T	R	R	.	A	H	-	-	-	-	-	T	E	K	.	.	Q	S	.	.	.	N	.	.	.	K	S	.	M	A	.	R	L	L	.	.	.	.	E	H	E	-	.	.	.	S
14	GU144593.R.a.ATAQ-2. (South Africa)		T	T	R	R	.	A	H	-	-	-	-	-	T	E	K	.	.	Q	S	.	.	.	N	.	.	.	K	S	.	M	A	.	R	L	L	.	.	.	.	E	H	E	-	.	.	.	S
15	LOC119393444.R.s.ATAQ (China)		T	T	D	R	.	T	N	-	-	-	-	-	T	E	K	.	.	Q	S	.	.	.	N	V	.	.	K	S	.	M	A	.	R	L	L	.	.	.	.	E	H	K	-	.	.	.	S
16	GU144595.H.m.m.ATAQ.(France)		T	A	.	R	.	A	T	-	-	-	-	-	T	E	R	.	V	E	S	.	.	.	N	.	.	.	K	S	.	I	.	.	R	L	L	.	.	.	.	E	H	E	-	.	.	.	S
17	LOC119456952.D.s. ATAQ. (China)		T	T	H	T	.	A	.	-	-	-	-	-	I	.	Q	.	.	.	D	.	.	.	N	.	.	.	K	N	.	M	A	.	R	L	L	.	.	.	.	E	H	E	-	.	.	.	T
18	GU144596.D.r.ATAQ.(Netherlands)		T	T	H	T	.	A	.	-	-	-	-	-	I	.	Q	.	.	.	D	.	.	.	N	.	.	.	K	N	.	M	A	.	R	L	L	.	.	.	.	E	H	E	-	L	.	.	S
19	GU144597.D.v.ATAQ.(USA)		T	T	R	.	.	A	.	-	-	-	-	-	I	.	Q	.	.	.	Q	.	.	R	N	.	.	.	E	N	.	M	A	.	R	L	L	.	.	.	.	E	H	E	-	.	.	.	S
20	GU144599.A.v.ATAQ.(Gambia)		K	Q	D	R	.	S	.	W	Y	R	E	D	L	A	E	V	.	.	E	.	.	.	N	.	.	.	K	E	.	.	A	S	R	L	I	E	.	.	.	E	R	K	V	.	.	.	T
21	GU144598.H.e.ATAQ. (South Africa)		-	-	-	-	-	-	-	-	-	E	E	W	W	A	L	R	.	.	R	.	.	.	N	.	.	.	K	S	.	R	K	.	R	L	.	E	F	.	K	T	S	T	-	T	.	M	T
22	AB251858.Hl.86.(Japan)		E	N	D	D	.	D	F	-	-	-	-	-	Y	.	Q	R	V	F	Q	.	.	R	T	A	L	.	.	R	V	H	M	V	Q	I	L	S	.	T	K	K	I	E	-	A	R	.	I
			481	482	483	484	485	486	487	488	489	490	491	492	493	494	495	496	497	498	499	500	501	502	503	504	505	506	507	508	509	510	511	512	513	514	515	516	517	518	519	520	521	522	523	524	525	526	527
1	ON210133. H.l.ATAQ.(Japan)		I	V	R	G	T	A	S	D	P	Q	P	L	D	L	C	R	T	H	F	S	K	T	A	I	V	S	G	N	I	Y	E	C	H	N	E	G	G	G	A	Y	T	F	L	C	H	Q	-
2	GU144592.R.e.e.ATAQ. (SouthAfrica)		.	.	N	.	S	S	.	G	.	R	A	V	.	.	.	D	A	Y	L	N	N	.	D	A	.	.	S	A	S	H	K	.	V	S	.	.	A	.	K	.	.	L	R	.	A	V	R
3	MG437299.R.B.m.ATAQ.isolate Vargas (Mexico)		.	.	N	.	S	S	.	.	.	R	A	V	.	.	.	D	A	Y	L	N	N	.	D	A	.	.	S	G	S	H	K	.	V	S	.	.	A	.	N	.	.	L	R	.	A	L	R
4	MG437298.R.B.m.ATAQ.isolate Verdineno (Mexico)		.	.	N	.	S	S	.	.	.	R	A	V	.	.	.	D	A	Y	L	N	N	.	D	A	.	.	S	G	S	H	K	.	V	S	.	.	A	.	N	.	.	L	R	.	A	L	R
5	MG437297.R.B.m.ATAQ.isolate Hybrid (Mexico)		.	.	N	.	S	S	.	.	.	R	A	V	.	.	.	D	A	Y	L	N	N	.	D	A	.	.	S	G	S	H	K	.	V	S	.	.	A	.	N	.	.	L	R	.	A	L	R
6	GU144589.R.B.m.ATAQ.(Mozambique)		.	.	N	.	S	S	.	.	.	R	A	V	.	.	.	D	A	Y	L	N	N	.	D	A	.	.	S	G	S	H	K	.	V	S	.	.	A	.	N	.	.	L	R	.	A	L	R
7	MF314445.R.B.m.ATAQ.isolate Media Joya (Mexico)		.	.	N	.	S	S	.	.	.	R	A	V	.	.	.	D	A	Y	L	N	N	.	D	A	.	.	S	G	S	H	K	.	V	S	.	.	A	.	N	.	.	L	R	.	A	L	R
8	MG437296.R.B.m.ATAQ.isolate Campeche (Mexico)		.	.	N	.	S	S	.	.	.	R	A	V	.	.	.	D	A	Y	L	N	N	.	D	A	.	.	S	G	S	H	K	.	V	S	.	.	A	.	N	.	.	L	R	.	A	L	R
9	MF314447.R.B.m.ATAQ.isolate Huastecas (Mexico)		.	.	N	.	S	S	.	.	.	R	A	V	.	.	.	D	A	Y	L	N	N	.	D	A	.	.	S	G	S	H	K	.	V	S	.	.	A	.	K	.	.	L	Q	.	A	L	R
10	MF314446.R.B.m.ATAQ.isolate Moyahua (Mexico)		.	.	N	.	S	S	.	.	.	R	A	V	.	.	.	D	A	Y	L	N	N	.	D	A	.	.	S	G	S	H	K	.	V	S	.	.	A	.	K	.	.	L	Q	.	A	L	R
11	GU144590.R.a.ATAQ.(Israel)		.	.	N	.	S	S	.	.	.	R	A	V	.	.	.	D	A	Y	L	N	N	.	D	A	.	.	S	G	S	H	K	.	V	S	.	.	A	.	K	.	A	L	R	.	A	L	R
12	GU144591.R.d.ATAQ.(South Africa)		.	.	N	.	S	S	.	G	.	R	A	V	.	.	.	D	A	Y	L	N	N	.	D	A	.	.	S	G	S	H	K	.	V	S	.	.	A	.	K	.	S	L	R	.	A	L	R
13	GU144594.R.a.ATAQ-1. (South Africa)		.	.	N	.	S	S	.	G	.	R	A	V	.	.	.	D	A	Y	L	N	N	.	D	A	.	.	S	G	S	H	K	.	V	S	.	.	A	.	R	.	.	L	R	.	A	L	R
14	GU144593.R.a.ATAQ-2. (South Africa)		.	.	N	.	S	S	.	G	.	R	A	V	.	.	.	D	A	Y	L	N	N	.	D	A	.	.	S	G	S	H	K	.	V	S	.	.	A	.	R	.	.	L	R	.	A	L	R
15	LOC119393444.R.s.ATAQ (China)		.	.	N	.	S	.	.	G	.	R	A	V	.	.	.	E	A	Y	L	N	N	.	D	A	.	T	S	G	S	H	.	.	V	S	.	.	A	.	R	.	V	L	R	.	A	L	R
16	GU144595.H.m.m.ATAQ.(France)		.	.	N	.	.	S	.	.	.	R	A	V	.	.	.	D	A	Y	L	N	N	.	D	A	.	.	S	G	S	H	K	.	V	S	.	.	A	.	R	.	.	L	.	.	A	L	R
17	LOC119456952.D.s. ATAQ. (China)		.	.	N	.	.	S	.	.	.	.	A	V	.	.	.	D	A	Y	L	N	N	.	E	A	.	.	S	G	S	H	K	.	V	S	.	.	T	.	T	.	M	L	Q	.	A	L	-
18	GU144596.D.r.ATAQ.(Netherlands)		.	.	N	.	.	S	.	.	.	.	A	V	.	.	.	D	A	Y	L	N	N	.	E	A	.	.	S	G	S	H	K	.	V	S	.	.	A	.	.	.	I	L	Q	.	A	L	-
19	GU144597.D.v.ATAQ.(USA)		.	.	N	.	.	S	.	.	.	.	A	V	.	.	.	D	A	Y	L	N	S	.	.	A	.	.	S	G	S	H	M	.	V	S	.	.	A	.	T	.	L	L	Q	.	A	L	-
20	GU144599.A.v.ATAQ.(Gambia)		.	I	N	.	S	V	.	E	.	T	.	V	.	.	.	A	E	F	.	T	.	I	P	A	.	K	D	.	G	L	Q	.	.	K	G	E	.	.	E	.	S	L	R	.	A	.	-
21	GU144598.H.e.ATAQ. (South Africa)		V	.	N	T	.	.	K	A	.	M	A	V	.	I	.	T	R	Y	I	D	A	S	S	L	I	D	Q	Q	.	L	K	.	.	.	D	.	D	.	K	.	S	I	R	.	R	G	-
22	AB251858.Hl.86.(Japan)		.	E	K	.	S	.	T	E	I	E	E	E	N	.	.	E	S	V	L	K	E	Q	E	V	A	Y	N	G	T	N	.	.	V	K	D	.	N	-	I	F	W	.	K	.	A	P	G
			561	562	563	564	565	566	567	568	569	570	571	572	573	574	575	576	577	578	579	580	581	582	583	584	585	586	587	588	589	590	591	592	593	594	595	596	597	598	599	600	601	602	603	604	605	606	607
1	ON210133. H.l.ATAQ.(Japan)		N	L	A	T	S	S	A	D	T	V	A	D	T	D	P	V	T	V	A	P	S	S	H	S	V	Y	T	S	P	S	E	P	D	H	S	T	T	V	E	S	R	T	E	I	C	I	Q
2	GU144592.R.e.e.ATAQ. (SouthAfrica)		-	-	-	-	-	-	-	-	-	-	-	-	-	-	-	-	-	-	-	-	-	-	-	-	-	-	-	-	-	-	-	-	-	-	-	-	-	-	-	-	-	-	.	G	.	H	P
3	MG437299.R.B.m.ATAQ.isolate Vargas (Mexico)		-	-	-	-	-	-	-	-	-	-	-	-	-	-	-	-	-	-	-	-	-	-	-	-	-	-	-	-	-	-	-	-	-	-	-	-	-	-	-	-	-	-	.	G	.	H	P
4	MG437298.R.B.m.ATAQ.isolate Verdineno (Mexico)		-	-	-	-	-	-	-	-	-	-	-	-	-	-	-	-	-	-	-	-	-	-	-	-	-	-	-	-	-	-	-	-	-	-	-	-	-	-	-	-	-	-	.	G	.	H	P
5	MG437297.R.B.m.ATAQ.isolate Hybrid (Mexico)		-	-	-	-	-	-	-	-	-	-	-	-	-	-	-	-	-	-	-	-	-	-	-	-	-	-	-	-	-	-	-	-	-	-	-	-	-	-	-	-	-	-	.	G	.	H	P
6	GU144589.R.B.m.ATAQ.(Mozambique)		-	-	-	-	-	-	-	-	-	-	-	-	-	-	-	-	-	-	-	-	-	-	-	-	-	-	-	-	-	-	-	-	-	-	-	-	-	-	-	-	-	-	.	G	.	H	P
7	MF314445.R.B.m.ATAQ.isolate Media Joya (Mexico)		-	-	-	-	-	-	-	-	-	-	-	-	-	-	-	-	-	-	-	-	-	-	-	-	-	-	-	-	-	-	-	-	-	-	-	-	-	-	-	-	-	-	.	G	.	H	P
8	MG437296.R.B.m.ATAQ.isolate Campeche (Mexico)		-	-	-	-	-	-	-	-	-	-	-	-	-	-	-	-	-	-	-	-	-	-	-	-	-	-	-	-	-	-	-	-	-	-	-	-	-	-	-	-	-	-	.	G	.	H	P
9	MF314447.R.B.m.ATAQ.isolate Huastecas (Mexico)		-	-	-	-	-	-	-	-	-	-	-	-	-	-	-	-	-	-	-	-	-	-	-	-	-	-	-	-	-	-	-	-	-	-	-	-	-	-	-	-	-	-	.	G	.	H	P
10	MF314446.R.B.m.ATAQ.isolate Moyahua (Mexico)		-	-	-	-	-	-	-	-	-	-	-	-	-	-	-	-	-	-	-	-	-	-	-	-	-	-	-	-	-	-	-	-	-	-	-	-	-	-	-	-	-	-	.	G	.	H	P
11	GU144590.R.a.ATAQ.(Israel)		-	-	-	-	-	-	-	-	-	-	-	-	-	-	-	-	-	-	-	-	-	-	-	-	-	-	-	-	-	-	-	-	-	-	-	-	-	-	-	-	-	-	.	G	.	H	P
12	GU144591.R.d.ATAQ.(South Africa)		-	-	-	-	-	-	-	-	-	-	-	-	-	-	-	-	-	-	-	-	-	-	-	-	-	-	-	-	-	-	-	-	-	-	-	-	-	-	-	-	-	-	.	G	.	H	P
13	GU144594.R.a.ATAQ-1. (South Africa)		-	-	-	-	-	-	-	-	-	-	-	-	-	-	-	-	-	-	-	-	-	-	-	-	-	-	-	-	-	-	-	-	-	-	-	-	-	-	-	-	-	-	.	G	.	R	P
14	GU144593.R.a.ATAQ-2. (South Africa)		-	-	-	-	-	-	-	-	-	-	-	-	-	-	-	-	-	-	-	-	-	-	-	-	-	-	-	-	-	-	-	-	-	-	-	-	-	-	-	-	-	-	-	-	-	-	-
15	LOC119393444.R.s.ATAQ (China)		-	-	-	-	-	-	-	-	-	-	-	-	-	-	-	-	-	-	-	-	-	-	-	-	-	-	-	-	-	-	-	-	-	-	-	-	-	-	-	-	-	-	.	G	.	R	P
16	GU144595.H.m.m.ATAQ.(France)		-	-	-	-	-	-	-	-	-	-	-	-	-	-	-	-	-	-	-	-	-	-	-	-	-	-	-	-	-	-	-	-	-	-	-	-	-	-	-	-	-	-	.	G	.	H	P
17	LOC119456952.D.s. ATAQ. (China)		-	-	-	-	-	-	-	-	-	-	-	-	-	-	-	-	-	-	-	-	-	-	-	-	-	-	-	-	-	-	-	-	-	-	-	-	-	-	-	-	-	-	.	G	.	R	P
18	GU144596.D.r.ATAQ.(Netherlands)		-	-	-	-	-	-	-	-	-	-	-	-	-	-	-	-	-	-	-	-	-	-	-	-	-	-	-	-	-	-	-	-	-	-	-	-	-	-	-	-	-	-	.	G	.	R	R
19	GU144597.D.v.ATAQ.(USA)		-	-	-	-	-	-	-	-	-	-	-	-	-	-	-	-	-	-	-	-	-	-	-	-	-	-	-	-	-	-	-	-	-	-	-	-	-	-	-	-	-	-	.	G	.	R	P
20	GU144599.A.v.ATAQ.(Gambia)		-	-	-	-	-	-	-	-	-	-	-	-	-	-	-	-	-	-	-	-	-	-	-	-	-	-	-	-	-	-	-	-	-	-	-	-	-	-	-	-	-	-	-	-	-	-	-
21	GU144598.H.e.ATAQ. (South Africa)		-	-	-	-	.	G	S	E	C	.	-	-	-	-	-	-	-	.	R	N	N	E	.	H	C	E	N	A	.	-	.	G	S	L	.	.	-	-	-	-	-	-	K	G	T	S	P
22	AB251858.Hl.86.(Japan)		-	-	-	-	P	G	T	E	-	-	-	-	-	.	.	-	.	.	E	.	A	-	-	-	-	-	-	-	-	-	-	-	-	-	-	-	-	-	-	-	-	-	D	T	D	D	P
			641	642	643	644	645	646	647	648	649	650	651	652	653	654	655	656	657	658	659	660	661	662	663	664	665	666	667	668	669	670	671	672	673	674	675	676	677	678	679	680	681	682	683	684	685	686	687
1	ON210133. H.l.ATAQ.(Japan)		Q	-	P	E	E	Q	E	V	L	A	P	L	-	-	-	T	I	A	K	A	-	K	A	G	G	R	-	V	W	A	A	V	G	L	V	L	G	I	L	L	P	A	V	V	V	V	V
2	GU144592.R.e.e.ATAQ. (SouthAfrica)		.	P	.	H	H	H	K	W	P	Y	.	T	-	-	-	.	P	T	V	S	Q	R	Q	T	S	.	-	.	.	.	T	.	A	I	.	I	.	.	.	M	.	.	.	I	.	.	I
3	MG437299.R.B.m.ATAQ.isolate Vargas (Mexico)		.	P	.	H	H	H	K	W	P	F	.	T	-	-	-	.	P	M	A	P	Q	R	Q	T	S	.	-	.	.	.	T	.	A	I	.	I	.	.	.	I	.	.	.	I	.	.	I
4	MG437298.R.B.m.ATAQ.isolate Verdineno (Mexico)		.	P	.	H	H	.	K	W	P	F	.	T	-	-	-	.	P	M	A	P	Q	R	Q	T	S	.	-	.	.	.	T	.	A	I	.	I	.	.	.	I	.	.	.	I	.	.	I
5	MG437297.R.B.m.ATAQ.isolate Hybrid (Mexico)		.	P	.	H	H	.	K	W	P	F	.	T	-	-	-	.	P	M	A	P	Q	R	Q	T	S	.	-	.	.	.	T	.	A	I	.	I	.	.	.	I	.	.	.	I	.	.	I
6	GU144589.R.B.m.ATAQ.(Mozambique)		.	P	.	H	H	.	K	W	P	F	.	T	-	-	-	.	P	M	A	P	Q	R	Q	T	S	.	-	.	.	.	T	.	A	I	.	I	.	.	.	I	.	.	.	I	.	.	I
7	MF314445.R.B.m.ATAQ.isolate Media Joya (Mexico)		.	P	.	H	H	H	K	W	P	F	.	T	-	-	-	.	P	M	A	P	Q	R	Q	T	S	.	-	.	.	.	T	.	A	I	.	I	.	.	.	M	.	.	.	I	.	.	I
8	MG437296.R.B.m.ATAQ.isolate Campeche (Mexico)		.	P	.	H	H	.	K	W	P	F	.	T	-	-	-	.	P	M	A	P	Q	R	Q	T	S	.	-	.	.	.	T	.	A	I	.	I	.	.	.	I	.	.	.	I	.	.	I
9	MF314447.R.B.m.ATAQ.isolate Huastecas (Mexico)		.	P	.	H	H	H	K	W	P	F	.	T	-	-	-	.	P	M	A	P	Q	R	Q	T	S	.	-	.	.	.	T	.	A	I	.	I	.	.	.	M	.	.	.	I	.	.	I
10	MF314446.R.B.m.ATAQ.isolate Moyahua (Mexico)		.	P	.	H	H	.	K	W	P	F	.	T	-	-	-	.	P	M	A	P	Q	R	Q	T	S	.	-	.	.	.	T	.	A	I	.	I	.	.	.	M	.	.	.	I	.	.	I
11	GU144590.R.a.ATAQ.(Israel)		.	P	.	H	H	.	K	W	P	F	.	T	-	-	-	.	P	M	A	P	Q	R	Q	T	S	.	-	.	.	.	T	.	A	I	.	I	.	.	.	M	.	.	.	I	.	.	I
12	GU144591.R.d.ATAQ.(South Africa)		.	P	.	H	H	H	K	W	P	F	.	T	-	-	-	.	P	T	V	T	Q	R	Q	T	S	.	-	.	.	.	T	.	A	I	.	I	.	.	.	I	.	.	.	I	.	.	I
13	GU144594.R.a.ATAQ-1. (South Africa)		.	P	.	H	H	H	K	W	S	L	.	T	-	-	-	.	P	P	V	S	Q	R	Q	T	S	.	-	.	.	.	T	.	A	I	.	I	.	.	.	M	.	.	.	I	.	.	I
14	GU144593.R.a.ATAQ-2. (South Africa)		-	-	-	-	-	-	-	-	-	V	.	T	-	-	-	.	P	T	V	S	Q	R	Q	T	S	.	-	.	.	.	T	.	A	I	.	I	.	.	.	M	.	.	.	I	.	.	I
15	LOC119393444.R.s.ATAQ (China)		.	P	.	H	H	.	K	A	P	F	.	T	-	-	-	S	P	T	A	S	R	E	S	T	S	.	-	.	.	.	T	.	A	I	.	I	.	.	.	I	.	.	.	I	.	I	I
16	GU144595.H.m.m.ATAQ.(France)		K	-	.	H	H	E	K	S	S	F	A	A	-	-	-	P	P	.	G	G	R	.	S	T	N	.	-	.	.	.	S	.	A	I	I	I	.	.	.	I	.	.	.	I	.	.	I
17	LOC119456952.D.s. ATAQ. (China)		R	-	.	H	H	E	K	A	A	.	.	P	-	-	-	.	T	P	V	.	P	.	S	T	S	.	-	.	.	.	S	.	A	I	.	I	.	.	.	I	.	.	.	I	.	.	I
18	GU144596.D.r.ATAQ.(Netherlands)		K	-	.	H	H	E	K	A	A	.	.	P	-	-	-	.	T	S	V	.	P	.	S	T	.	.	-	.	.	.	S	.	A	I	.	I	.	.	.	I	.	.	.	I	.	.	I
19	GU144597.D.v.ATAQ.(USA)		K	-	.	H	H	E	K	A	S	.	.	T	-	-	-	.	T	S	V	.	P	.	P	T	.	Y	-	.	.	.	S	.	A	I	.	I	.	.	.	I	.	.	.	I	.	.	I
20	GU144599.A.v.ATAQ.(Gambia)		-	-	.	N	T	G	S	A	A	.	S	-	-	-	-	-	-	-	-	-	-	-	-	-	-	-	-	-	-	V	S	A	A	F	L	.	.	L	.	V	.	.	L	.	A	L	R
21	GU144598.H.e.ATAQ. (South Africa)		K	H	.	S	T	E	T	T	P	S	.	-	-	-	-	-	-	N	G	G	P	N	S	A	E	.	F	A	T	T	S	A	A	.	L	I	.	.	.	I	.	V	.	L	.	-	-
22	AB251858.Hl.86.(Japan)		.	H	A	S	K	E	T	N	P	E	.	A	S	K	G	.	T	.	E	P	E	.	S	A	.	S	S	P	F	K	S	H	F	.	E	.	L	L	.	Y	G	G	.	.	T	L	L
	﻿Similar residues are indicated by dots ( .)
[truncated: 33 more columns]
